# Supplementary material for: TRIM28 Is a Novel Regulator of CD133 Expression Associated with Cancer Stem Cell Phenotype
Source: Int J Mol Sci. 2022 Aug 30;23(17):9874. doi: 10.3390/ijms23179874 (PMC9456468; doi:10.3390/ijms23179874)
Supplement: Supplementary file 1 [file ijms-23-09874-s001.zip]

Archive with 4 entries (3 files):
- ijms-1846784 supplementary, Proofread/
- ijms-1846784 supplementary, Proofread/Supplementary Figures S1-4.pdf
- ijms-1846784 supplementary, Proofread/Supplementary Table S4.xlsx
- ijms-1846784 supplementary, Proofread/Supplementary Tables S1-3.pdf
